# Supplementary material for: FBXO2-mediated KPTN ubiquitination promotes amino acid–dependent mTORC1 signaling and tumor growth
Source: J Clin Invest. 2025 Dec 16;136(4):e195031. doi: 10.1172/JCI195031 (PMC12904710; doi:10.1172/JCI195031)
Supplement: Supporting data values [file jci-136-195031-s058.xlsx]

## Sheet: 1E
shCTL/-AA	shCTL/+AA	shFBXO2#2/-AA	shFBXO2#2/+AA
0.204042	0.544345	0.0841904	0.264544
0.154912	0.444024	0.276216	0.113332
0.119644	0.418526	0.181224	0.23479
0.281131	0.512193	0.162704	0.122813
0.278929	0.333991	0.256618	0.32374
0.381642	0.415314	0.170095	0.252065
0.180664	0.285275	0.269921	0.224095
0.166551	0.301188	0.143266	0.305473
0.208596	0.595594	0.201264	0.201673

## Sheet: 1G
Mock/-AA	Mock/+AA	shCTL/-AA	shCTL/+AA	shFBXO2#1/-AA	shFBXO2#1/+AA	shFBXO2#2/-AA	shFBXO2#2/+AA
100	8.57	100	5.13	100	98.57	100	95.65
100	7.41	100	3.13	100	92.06	100	98.04
100	9.09	100	5.56	100	97.14	100	97.67
100	4.17	100	2.63	100	95.24	100	87.93
100	9.09	100	2.13	100	100	100	95.35
100	9.09	100	4.08	100	96.61	100	91.89
100	0	100	2.17	100	98.44	100	96.3
100	5.56	100	3.51	100	94.83	100	88
100	4	100	2.25	100	95.35	100	88.89

## Sheet: 3F
Vector/-AA	Vector/+AA	Flag-KPTN-WT/-AA	Flag-KPTN-WT/+AA	Flag-KPTN-4KR/-AA	Flag-KPTN-4KR/+AA
0	15.38	100	30.56	91.3	71.43
9.09	0	100	36.84	92.86	85.71
11.11	10.53	100	18.18	100	69.23
10	11.11	97.22	23.08	100	70.27
19.05	15.38	100	20.83	90.48	71.43
0	14.29	100	26.67	100	88.89
27.78	13.33	97.22	27.27	100	100
16.67	15.38	97.56	45.45	100	66.67
0	16.67	100	40	100	66.67

## Sheet: 4F
Mock	shCTL	shFBXO2#1	shFBXO2#2
0.316162	0.222105	0.429517	0.429517
0.306798	0.325928	0.388309	0.377903
0.175398	0.292699	0.351666	0.346944
0.163437	0.235984	0.214578	0.356233
0.229966	0.19798	0.370871	0.401681
0.285962	0.249726	0.416029	0.415945
0.293494	0.207319	0.454325	0.455739
0.180579	0.191484	0.668925	0.665864
0.289805	0.255322	0.349081	0.326082

## Sheet: 4I
WT/Vector	KPTN-KO/Vector	KPTN-KO/Flag-KPTN-WT	KPTN-KO/Flag-KPTN-4KR
0.0992731	0.00358307	0.350212	0.383211
0.221677	0.0159828	0.263645	0.47549
0.255231	0.0160951	0.312865	0.451583
0.314749	0.0108131	0.393331	0.464846
0.228773	0.0431307	0.354232	0.509438
0.163228	0.100457	0.195702	0.433294
0.195362	0.0465115	0.112855	0.434132
0.256003	0.101643	0.324134	0.375997
0.338499	0.0530986	0.361648	0.39763

## Sheet: 5B
Normal	Tumor
1	9.73736
1	4.5814
1	3.00339
1	9.34569
1	5.53902
1	8.24485
1	7.82618
1	3.40432
1	7.13284
1	5.53972
1	10.6053
1	7.95487

## Sheet: 5G
Mock	shCTL	shFBXO2#1	shFBXO2#2
15	14.67	1.56	1.56
16.22	16.11	2.11	1.56
15.33	14.89	2.33	1.78

## Sheet: 5I
Mock	shCTL	shFBXO2#1	shFBXO2#2
12.22	10.44	1.78	0.33
10.11	9.67	1.11	0.33
10.33	11.89	1.11	1.22

## Sheet: 5J
	shCTL										shFBXO2#1										shFBXO2#2
day 6	45.864	13.328	3.67175	9.40625	12.0285	10.0802	43.5063	12.544	7.6705	6.75727	0	0	0	4.96409	0	5.03373	0	5.66685	2.8611	3.71498	3.2076	0.994386	0	0	2.31413	2.54016	3.05458	0	3.1752	0
day 9	225.492	49.32	20.6582	45.706	68.2465	55.9353	43.5063	96.5175	58.4643	42.342	0	0	0	18.2893	0	18.9665	4	9.59375	4.72	15.9453	6.54416	4.75904	0	2.84326	3.89756	3.70025	7.27473	3.8809	10.1104	2.99891
day 12	671.55	288	215.437	148.96	268.454	211.719	143.025	221.991	159.528	234.265	4.4	3.21737	0	62.249	2.4565	50.336	0	32.1038	1.372	99.2544	35.2749	18.3468	0	7.11505	7.488	7.6705	10.1789	9.53312	39.0173	10.0386
day 13	914.638	338.22	315.11	260.301	316.911	171.631	211.025	344.264	303.272	215.142	10.7572	10.8307	30.8763	93.8961	9.51708	64.875	11.6951	75.2324	9.18185	147.917	49.3038	17.2416	0	19.471	14.7512	10.4582	25.143	29.963	40.3921	27.0447
day 14	813.515	511.163	379.449	315.748	638.088	439.596	406.503	578.641	401.906	377.697	56.0144	30.8763	10.8307	223.031	15.169	96.1434	36.2758	160.599	151.588	152.868	111.264	44.3523	20.6856	35.6675	30.998	13.4133	39.3351	45.3379	85.6296	43.0416
day 15	1002	737.91	580.68	442.927	798.039	815.987	588.493	552.437	585.228	447.865	110.294	24.9857	103.822	218.663	43.4931	197.009	48.24	243.167	242.659	216.498	171.254	48.9038	58.4441	32.7319	84.3479	74.7967	87.1259	82.2312	102.314	74.782
day 16	1293.34	1424.28	633.201	819.994	1023.86	1294.45	629.428	623.705	806.044	729.187	197.561	100.147	272.419	305.815	131.475	176.854	45.7993	277.489	409.365	423.272	198.916	67.7418	124.126	161.722	102.477	147.38	108.12	109.187	154.106	95.4878

## Sheet: 5K
shCTL	shFBXO2#1	shFBXO2#2
0.701	0.075	0.128
0.552	0.071	0.057
0.421	0.141	0.112
0.622	0.232	0.049
0.532	0.027	0.04
0.581	0.156	0.106
0.521	0.045	0.085
0.471	0.142	0.106
0.412	0.172	0.04
0.481	0.215	0.042

[truncated: 14 more sheets: 5N, 6B, 6D, 6E, 6F, 6I, S1E, S1H, S3E, S6B, S6C, S6D, S6F, S6H]
